# Supplementary material for: The joint effects of local, climatic, and spatial variables determine soil oribatid mite community assembly along a temperate forest elevational gradient
Source: Ecol Evol. 2024 Jul 3;14(7):e11590. doi: 10.1002/ece3.11590 (PMC11222168; doi:10.1002/ece3.11590)
Supplement: Supplementary file 2 — Appendix S2. [file ECE3-14-e11590-s001.xlsx]

## Sheet: Abundance
Variation was partitioned by local, climate and spatial factors based on abundance data of oribatid mites (Model 1: local, climate versus geographic variation)											Variation was partitioned by local, climate and spatial factors based on abundance data of oribatid mites (Model 2: local, climate versus elevation)
Results with abundacne data											Results with abundacne data
Explanatory tables:											Explanatory tables:
X1: Local ("C/N", "AP", "NO3--N", "NH4+-N", "pH", "water")											X1: Local ("C/N", "AP", "NO3--N", "NH4+-N", "pH", "water")
X2: Climate ("MAP", "MAT")											X2: Climate ("MAP", "MAT")
X3: PCNM ("PCNM1", "PCNM2", "PCNM3", "PCNM5", "PCNM6")											X3: PCNM ("PCNM1", "PCNM2", "PCNM3", "PCNM5", "PCNM6")
Total variation (SS): 32.682											Total variation (SS): 32.682
Variance: 0.46032											Variance: 0.46032
No. of observations: 72											No. of observations: 72
	Df	R.square	Adj.R.square	Testable	F	Pr(>F)						Df	R.square	Adj.R.square	Testable	F	Pr(>F)
[a+d+f+g] = X1	6	0.24287	0.17298	TRUE	3.475	0.001 ***					[a+d+f+g] = X1	6	0.24287	0.17298	TRUE	3.475	0.001 ***
[b+d+e+g] = X2	2	0.14227	0.11741	TRUE	5.7224	0.001 ***					[b+d+e+g] = X2	2	0.14227	0.11741	TRUE	5.7224	0.001 ***
[c+e+f+g] = X3	5	0.30578	0.25318	TRUE	5.814	0.001 ***					[c+e+f+g] = X3	5	0.30634	0.25379	TRUE	5.8295	0.001 ***
[a+b+d+e+f+g] = X1+X2	8	0.31969	0.2333	TRUE							[a+b+d+e+f+g] = X1+X2	8	0.31969	0.2333	TRUE
[a+c+d+e+f+g] = X1+X3	11	0.4105	0.30242	TRUE							[a+c+d+e+f+g] = X1+X3	11	0.4109	0.3029	TRUE
[b+c+d+e+f+g] = X2+X3	7	0.35292	0.28215	TRUE							[b+c+d+e+f+g] = X2+X3	7	0.35343	0.28271	TRUE
[a+b+c+d+e+f+g] = All	13	0.44533	0.321	TRUE							[a+b+c+d+e+f+g] = All	13	0.44554	0.32126	TRUE
Individual fractions											Individual fractions
[a] = X1 | X2+X3	6		0.03885	TRUE	1.6103	0.001 ***					[a] = X1 | X2+X3	6		0.03855	TRUE	1.6059	0.002 **
[b] = X2 | X1+X3	2		0.01858	TRUE	1.8208	0.003 **					[b] = X2 | X1+X3	2		0.01836	TRUE	1.8116	0.009 **
[c] = X3 | X1+X2	5		0.0877	TRUE	2.6274	0.001 ***					[c] = X3 | X1+X2	5		0.08796	TRUE	2.6328	0.001 ***
[d]	0		0.01039	FALSE							[d]	0		0.01056	FALSE
[e]	0		0.04175	FALSE							[e]	0		0.04197	FALSE
[f]	0		0.07704	FALSE							[f]	0		0.07734	FALSE
[g]	0		0.04669	FALSE							[g]	0		0.04652	FALSE
[h] = Residuals			0.679	FALSE							[h] = Residuals			0.67874	FALSE
Controlling 1 table X											Controlling 1 table X
[a+d] = X1 | X3	6		0.04924	TRUE							[a+d] = X1 | X3	6		0.04911	TRUE
[a+f] = X1 | X2	6		0.1159	TRUE							[a+f] = X1 | X2	6		0.1159	TRUE
[b+d] = X2 | X3	2		0.02897	TRUE							[b+d] = X2 | X3	2		0.02892	TRUE
[b+e] = X2 | X1	2		0.06033	TRUE							[b+e] = X2 | X1	2		0.06033	TRUE
[c+e] = X3 | X1	5		0.12945	TRUE							[c+e] = X3 | X1	5		0.12992	TRUE
[c+f] = X3 | X2	5		0.16474	TRUE							[c+f] = X3 | X2	5		0.1653	TRUE

## Sheet: Presence-absence
Variation was partitioned by local, climate and spatial factors based on presence/absence data of oribatid mites (Model 1: local, climate versus geographic variation)												Variation was partitioned by local, climate and spatial factors based on presence/absence data of oribatid mites (Model 2: local, climate versus elevation)
Results with abundacne data												Results with abundacne data
Explanatory tables:												Explanatory tables:
X1: Local ("TP", "AP", "NO3--N", "NH4+-N", "pH", "water")												X1: Local ("TP", "AP", "NO3--N", "NH4+-N", "pH", "water")
X2: Climate ("MAP", "MAT")												X2: Climate ("MAP", "MAT")
X3: PCNM ("PCNM1", "PCNM2", "PCNM3", "PCNM6")												X3: PCNM ("PCNM1", "PCNM2", "PCNM3", "PCNM6")
Total variation (SS): 37.122												Total variation (SS): 37.122
Variance: 0.52285												Variance: 0.52285
No. of observations: 72												No. of observations: 72
	Df	R.square	Adj.R.square	Testable	F	Pr(>F)							Df	R.square	Adj.R.square	Testable	F	Pr(>F)
[a+d+f+g] = X1	6	0.20777	0.13464	TRUE	2.8411	0.001 ***						[a+d+f+g] = X1	6	0.20777	0.13464	TRUE	2.8411	0.001 ***
[b+d+e+g] = X2	2	0.13945	0.11451	TRUE	5.5908	0.001 ***						[b+d+e+g] = X2	2	0.13945	0.11451	TRUE	5.5908	0.001 ***
[c+e+f+g] = X3	4	0.22595	0.17974	TRUE	4.8895	0.001 ***						[c+e+f+g] = X3	4	0.22622	0.18003	TRUE	4.8971	0.001 ***
[a+b+d+e+f+g] = X1+X2	8	0.27558	0.18359	TRUE								[a+b+d+e+f+g] = X1+X2	8	0.27558	0.18359	TRUE
[a+c+d+e+f+g] = X1+X3	10	0.31885	0.20719	TRUE								[a+c+d+e+f+g] = X1+X3	10	0.31889	0.20723	TRUE
[b+c+d+e+f+g] = X2+X3	6	0.28791	0.22218	TRUE								[b+c+d+e+f+g] = X2+X3	6	0.28819	0.22248	TRUE
[a+b+c+d+e+f+g] = All	12	0.37437	0.24713	TRUE								[a+b+c+d+e+f+g] = All	12	0.37445	0.24722	TRUE
Individual fractions												Individual fractions
[a] = X1 | X2+X3	6		0.02495	TRUE	1.359	0.003 **						[a] = X1 | X2+X3	6		0.02474	TRUE	1.356	0.003 **
[b] = X2 | X1+X3	2		0.03994	TRUE	2.6179	0.001 ***						[b] = X2 | X1+X3	2		0.03998	TRUE	2.6199	0.001 ***
[c] = X3 | X1+X2	4		0.06354	TRUE	2.3292	0.001 ***						[c] = X3 | X1+X2	4		0.06363	TRUE	2.3313	0.001 ***
[d]	0		0.0025	FALSE								[d]	0		0.00247	FALSE
[e]	0		0.00901	FALSE								[e]	0		0.00897	FALSE
[f]	0		0.04413	FALSE								[f]	0		0.04434	FALSE
[g]	0		0.06306	FALSE								[g]	0		0.06309	FALSE
[h] = Residuals			0.75287	FALSE								[h] = Residuals			0.75278	FALSE
Controlling 1 table X												Controlling 1 table X
[a+d] = X1 | X3	6		0.02745	TRUE								[a+d] = X1 | X3	6		0.0272	TRUE
[a+f] = X1 | X2	6		0.06908	TRUE								[a+f] = X1 | X2	6		0.06908	TRUE
[b+d] = X2 | X3	2		0.04244	TRUE								[b+d] = X2 | X3	2		0.04245	TRUE
[b+e] = X2 | X1	2		0.04895	TRUE								[b+e] = X2 | X1	2		0.04895	TRUE
[c+e] = X3 | X1	4		0.07255	TRUE								[c+e] = X3 | X1	4		0.0726	TRUE
[c+f] = X3 | X2	4		0.10767	TRUE								[c+f] = X3 | X2	4		0.10797	TRUE

## Sheet: MCBF
Mixed coniferous and broad_x0002_leaved forests (Model1)									Mixed coniferous and broad_x0002_leaved forests (Model2)
Results with abundacne data									Results with abundacne data
Explanatory tables:									Explanatory tables:
X1: Local (soil TP; AP)									X1: Local (soil TP; AP)
X2: Climate (MAT; MAP)									X2: Climate (MAT; MAP)
X3: PCNM (PCNM1; PCNM2; PCNM3)									X3: PCNM (PCNM1)
Total variation (SS): 10.622									Total variation (SS): 10.622
Variance: 0.46185									Variance: 0.46185
No. of explanatory tables: 3									No. of explanatory tables: 3
	Df	R.square	Adj.R.square	Testable	F	Pr(>F)				Df	R.square	Adj.R.square	Testable	F	Pr(>F)
[a+d+f+g] = X1	2	0.20266	0.12672	TRUE	2.6688	0.001***			[a+d+f+g] = X1	2	0.20266	0.12672	TRUE	2.6688	0.001***
[b+d+e+g] = X2	2	0.2244	0.15053	TRUE	3.0379	0.001***			[b+d+e+g] = X2	2	0.2244	0.15053	TRUE	3.0379	0.001***
[c+e+f+g] = X3	3	0.27683	0.16835	TRUE	2.552	0.001***			[c+e+f+g] = X3	1	0.1099	0.06944	TRUE	2.7164	0.002***
[a+b+d+e+f+g] = X1+X2	4	0.31166	0.16675	TRUE					[a+b+d+e+f+g] = X1+X2	4	0.31166	0.16675	TRUE
[a+c+d+e+f+g] = X1+X3	5	0.36438	0.18782	TRUE					[a+c+d+e+f+g] = X1+X3	3	0.2757	0.16706	TRUE
[b+c+d+e+f+g] = X2+X3	5	0.3377	0.15372	TRUE					[b+c+d+e+f+g] = X2+X3	3	0.25389	0.14197	TRUE
[a+b+c+d+e+f+g] = All	7	0.41425	0.15798	TRUE					[a+b+c+d+e+f+g] = All	5	0.3443	0.16216	TRUE
Individual fractions									Individual fractions
[a] = X1 | X2+X3	2		0.00426	TRUE	1.0455	0.039*			[a] = X1 | X2+X3	2		0.02019	TRUE	1.2409	0.031*
[b] = X2 | X1+X3	2		-0.02984	TRUE	0.681	0.898ns			[b] = X2 | X1+X3	2		-0.0049	TRUE	0.9415	0.562ns
[c] = X3 | X1+X2	3		-0.00877	TRUE	0.9341	0.614ns			[c] = X3 | X1+X2	1		-0.00459	TRUE	0.8959	0.552ns
[d]	0		0.01521	FALSE					[d]	0		0.07743	FALSE
[e]	0		0.06986	FALSE					[e]	0		0.04492	FALSE
[f]	0		0.01195	FALSE					[f]	0		-0.00398	FALSE
[g]	0		0.0953	FALSE					[g]	0		0.03308	FALSE
[h] = Residuals			0.84202	FALSE					[h] = Residuals			0.83784	FALSE
Controlling 1 table X									Controlling 1 table X
[a+d] = X1 | X3	2		0.01947	TRUE					[a+d] = X1 | X3	2		0.09762	TRUE
[a+f] = X1 | X2	2		0.01621	TRUE					[a+f] = X1 | X2	2		0.01621	TRUE
[b+d] = X2 | X3	2		-0.01463	TRUE					[b+d] = X2 | X3	2		0.07253	TRUE
[b+e] = X2 | X1	2		0.04002	TRUE					[b+e] = X2 | X1	2		0.04002	TRUE
[c+e] = X3 | X1	3		0.0611	TRUE					[c+e] = X3 | X1	1		0.04034	TRUE
[c+f] = X3 | X2	3		0.00319	TRUE					[c+f] = X3 | X2	1		-0.00856	TRUE

## Sheet: MCF
Mixed coniferous forests (Model1)									Mixed coniferous forests (Model2)
Results with abundacne data									Results with abundacne data
Explanatory tables:									Explanatory tables:
X1: Local (soil AP; NH4+-N)									X1: Local (soil AP; NH4+-N)
X2: Climate (MAT; MAP)									X2: Climate (MAT; MAP)
X3: PCNM (PCNM1; PCNM3)									X3: PCNM (PCNM1; PCNM3)
Total variation (SS): 7.4748									Total variation (SS): 7.4748
Variance: 0.32499									Variance: 0.32499
No. of explanatory tables: 3									No. of explanatory tables: 3
	Df	R.square	Adj.R.square	Testable	F	Pr(>F)				Df	R.square	Adj.R.square	Testable	F	Pr(>F)
[a+d+f+g] = X1	2	0.28258	0.21425	TRUE	4.1357	0.001***			[a+d+f+g] = X1	2	0.28258	0.21425	TRUE	4.1357	0.001***
[b+d+e+g] = X2	2	0.18948	0.15264	TRUE	5.1432	0.001***			[b+d+e+g] = X2	2	0.24975	0.1783	TRUE	5.1432	0.001***
[c+e+f+g] = X3	2	0.29723	0.2303	TRUE	4.4408	0.001***			[c+e+f+g] = X3	2	0.11317	0.07286	TRUE	4.4408	0.001***
[a+b+d+e+f+g] = X1+X2	4	0.34075	0.24186	TRUE					[a+b+d+e+f+g] = X1+X2	4	0.36327	0.22922	TRUE
[a+c+d+e+f+g] = X1+X3	4	0.36175	0.22739	TRUE					[a+c+d+e+f+g] = X1+X3	4	0.30792	0.20411	TRUE
[b+c+d+e+f+g] = X2+X3	4	0.33559	0.23593	TRUE					[b+c+d+e+f+g] = X2+X3	4	0.28753	0.18066	TRUE
[a+b+c+d+e+f+g] = All	6	0.40415	0.23864	TRUE					[a+b+c+d+e+f+g] = All	6	0.39668	0.22909	TRUE
Individual fractions									Individual fractions
[a] = X1 | X2+X3	2		0.0027	TRUE	1.0355	0.04*			[a] = X1 | X2+X3	2		0.04844	TRUE	1.0355	0.04*
[b] = X2 | X1+X3	2		0.01125	TRUE	1.2807	0.032*			[b] = X2 | X1+X3	2		0.02499	TRUE	1.2807	0.032*
[c] = X3 | X1+X2	2		-0.00322	TRUE	0.9576	0.306ns			[c] = X3 | X1+X2	2		-0.00013	TRUE	0.9576	0.306ns
[d]	0		-0.00561	FALSE					[d]	0		0.08281	FALSE
[e]	0		0.01636	FALSE					[e]	0		-0.01001	FALSE
[f]	0		0.08652	FALSE					[f]	0		0.00248	FALSE
[g]	0		0.13064	FALSE					[g]	0		0.08052	FALSE
[h] = Residuals			0.76136	FALSE					[h] = Residuals			0.77091	FALSE
Controlling 1 table X									Controlling 1 table X
[a+d] = X1 | X3	2		-0.00291	TRUE					[a+d] = X1 | X3	2		0.13124	TRUE
[a+f] = X1 | X2	2		0.08922	TRUE					[a+f] = X1 | X2	2		0.05092	TRUE
[b+d] = X2 | X3	2		0.00564	TRUE					[b+d] = X2 | X3	2		0.1078	TRUE
[b+e] = X2 | X1	2		0.02761	TRUE					[b+e] = X2 | X1	2		0.01497	TRUE
[c+e] = X3 | X1	2		0.01314	TRUE					[c+e] = X3 | X1	2		-0.01014	TRUE
[c+f] = X3 | X2	2		0.08329	TRUE					[c+f] = X3 | X2	2		0.00236	TRUE

## Sheet: BF
Birch forests (Model1)									Birch forests (Model2)
Results with abundacne data									Results with abundacne data
Explanatory tables:									Explanatory tables:
X1: Local (soil pH; soil moisture)									X1: Local (soil pH; soil moisture)
X2: Climate (MAT; MAP)									X2: Climate (MAT; MAP)
X3: PCNM (PCNM1)									X3: PCNM (PCNM1)
Total variation (SS): 3.618									Total variation (SS): 3.618
Variance: 0.2412									Variance: 0.2412
No. of explanatory tables: 3									No. of explanatory tables: 3
	Df	R.square	Adj.R.square	Testable	F	Pr(>F)				Df	R.square	Adj.R.square	Testable	F	Pr(>F)
[a+d+f+g] = X1	2	0.29751	0.18943	TRUE	2.7528	0.001***			[a+d+f+g] = X1	2	0.29751	0.18943	TRUE	2.7528	0.001***
[b+d+e+g] = X2	2	0.29142	0.18241	TRUE	2.6733	0.002***			[b+d+e+g] = X2	2	0.29142	0.18241	TRUE	2.6733	0.001***
[c+e+f+g] = X3	1	0.22136	0.16574	TRUE	3.9801	0.001***			[c+e+f+g] = X3	1	0.22136	0.16574	TRUE	3.9801	0.001***
[a+b+d+e+f+g] = X1+X2	4	0.45588	0.25802	TRUE					[a+b+d+e+f+g] = X1+X2	4	0.45588	0.25802	TRUE
[a+c+d+e+f+g] = X1+X3	3	0.41551	0.26939	TRUE					[a+c+d+e+f+g] = X1+X3	3	0.41551	0.26939	TRUE
[b+c+d+e+f+g] = X2+X3	3	0.36091	0.20114	TRUE					[b+c+d+e+f+g] = X2+X3	3	0.36091	0.20114	TRUE
[a+b+c+d+e+f+g] = All	5	0.54761	0.32142	TRUE					[a+b+c+d+e+f+g] = All	5	0.54761	0.32142	TRUE
Individual fractions									Individual fractions
[a] = X1 | X2+X3	2		0.12028	TRUE	2.0635	0.005**			[a] = X1 | X2+X3	2		0.12028	TRUE	2.0635	0.005**
[b] = X2 | X1+X3	2		0.05203	TRUE	1.46	0.018*			[b] = X2 | X1+X3	2		0.05203	TRUE	1.46	0.018*
[c] = X3 | X1+X2	1		0.0634	TRUE	2.0278	0.006**			[c] = X3 | X1+X2	1		0.0634	TRUE	2.0278	0.006**
[d]	0		-0.01663	FALSE					[d]	0		-0.01663	FALSE
[e]	0		0.01656	FALSE					[e]	0		0.01656	FALSE
[f]	0		-0.04467	FALSE					[f]	0		-0.04467	FALSE
[g]	0		0.13045	FALSE					[g]	0		0.13045	FALSE
[h] = Residuals			0.67858	FALSE					[h] = Residuals			0.67858	FALSE
Controlling 1 table X									Controlling 1 table X
[a+d] = X1 | X3	2		0.10365	TRUE					[a+d] = X1 | X3	2		0.10365	TRUE
[a+f] = X1 | X2	2		0.07561	TRUE					[a+f] = X1 | X2	2		0.07561	TRUE
[b+d] = X2 | X3	2		0.0354	TRUE					[b+d] = X2 | X3	2		0.0354	TRUE
[b+e] = X2 | X1	2		0.06859	TRUE					[b+e] = X2 | X1	2		0.06859	TRUE
[c+e] = X3 | X1	1		0.07996	TRUE					[c+e] = X3 | X1	1		0.07996	TRUE
[c+f] = X3 | X2	1		0.01873	TRUE					[c+f] = X3 | X2	1		0.01873	TRUE

## Sheet: AT
Alpine tundra
Results with abundacne data
Explanatory tables:
X1: Local (NO3--N)
X2: Climate (MAT; MAP)
X3: PCNM (PCNM1)
Total variation (SS): 2.7782
Variance: 0.39688
No. of explanatory tables: 3
	Df	R.square	Adj.R.square	Testable	F	Pr(>F)
[a+d+f+g] = X1	1	0.30718	0.19171	TRUE	2.6602	0.009**
[b+d+e+g] = X2	2	0.27998	0.15998	TRUE	2.3332	0.034*
[c+e+f+g] = X3	1	0.30985	0.19483	TRUE	2.6938	0.017*
[a+b+d+e+f+g] = X1+X2	3	0.4433	0.22062	TRUE
[a+c+d+e+f+g] = X1+X3	2	0.47668	0.26735	TRUE
[b+c+d+e+f+g] = X2+X3	3	0.40384	0.16537	TRUE
[a+b+c+d+e+f+g] = All	4	0.58928	0.28124	TRUE
Individual fractions
[a] = X1 | X2+X3		1	0.11587	TRUE	1.806	0.012*
[b] = X2 | X1+X3		2	0.01389	TRUE	1.0966	0.035*
[c] = X3 | X1+X2		1	0.06062	TRUE	1.4217	0.019*
[d]		0	-0.04334	FALSE
[e]		0	0.01503	FALSE
[f]		0	-0.05522	FALSE
[g]		0	0.17441	FALSE
[h] = Residuals			0.71876	FALSE
Controlling 1 table X
[a+d] = X1 | X3		1	0.07253	TRUE
[a+f] = X1 | X2		1	0.06064	TRUE
[b+d] = X2 | X3		2	-0.02945	TRUE
[b+e] = X2 | X1		2	0.02892	TRUE
[c+e] = X3 | X1		1	0.07565	TRUE
[c+f] = X3 | X2		1	0.00539	TRUE
